# Supplementary material for: The sensitivity of biological finite element models to the resolution of surface geometry: a case study of crocodilian crania
Source: PeerJ. 2015 Jun 2;3:e988. doi: 10.7717/peerj.988 (PMC4458129; doi:10.7717/peerj.988)
Supplement: Supplemental Information 1 — Raw data showing the number of surface elements and 95% strain values for each of the load cases. [file peerj-03-988-s001.xlsx]

## Sheet: Sheet1
Bite loading
	Number of surface elements	Micro-strain	Number of surface elements	Micro-strain	Number of surface elements	Micro-strain	Number of surface elements	Micro-strain
Mecistops cataphractus	305804	481	90938	496	29294	494	21554	566
Gavialis gangeticus	299658	3920	93086	3820	31424	3920	21494	4040
Crocodylus intermedius	302998	106	90280	106	31360	107	20434	120
Crocodylus johnstoni	301404	1940	91930	2010	33598	2020	21938	2090
Crocodylus moreletii	299502	473	90412	417	32600	375	22312	417
Osteolaemus tetraspis	330736	842	96246	919	28950	814	21498	877
Tomistoma schlegelii	318006	437	91218	458	29496	425	20896	450
Bite loading in scaled models
	Number of surface elements	Micro-strain	Number of surface elements	Micro-strain	Number of surface elements	Micro-strain	Number of surface elements	Micro-strain
Mecistops cataphractus	305804	482	90938	496	29294	479	21554	552
Gavialis gangeticus	299658	828	93086	806	31424	888	21494	768
Crocodylus intermedius	302998	257	90280	257	31360	253	20434	275
Crocodylus johnstoni	301404	464	91930	590	33598	534	21938	516
Crocodylus moreletii	299502	511	90412	465	32600	430	22312	429
Osteolaemus tetraspis	330736	182	96246	235	28950	162	21498	226
Tomistoma schlegelii	318006	443	91218	463	29496	431	20896	454
Shake loading
	Number of surface elements	Micro-strain	Number of surface elements	Micro-strain	Number of surface elements	Micro-strain	Number of surface elements	Micro-strain
Mecistops cataphractus	305804	114	90938	109	29294	116	21554	121
Gavialis gangeticus	299658	2082	93086	2046	31424	2072	21494	2363
Crocodylus intermedius	302998	43	90280	43	31360	45	20434	48
Crocodylus johnstoni	301404	749	91930	769	33598	832	21938	862
Crocodylus moreletii	299502	66	90412	63	32600	67	22312	68
Osteolaemus tetraspis	330736	464	96246	467	28950	449	21498	455
Tomistoma schlegelii	318006	118	91218	121	29496	119	20896	121
Shake loading in scaled models
	Number of surface elements	Micro-strain	Number of surface elements	Micro-strain	Number of surface elements	Micro-strain	Number of surface elements	Micro-strain
Mecistops cataphractus	305804	114	90938	109	29294	111	21554	114
Gavialis gangeticus	299658	292	93086	286	31424	294	21494	321
Crocodylus intermedius	302998	108	90280	105	31360	109	20434	113
Crocodylus johnstoni	301404	158	91930	154	33598	169	21938	169
Crocodylus moreletii	299502	96	90412	88	32600	88	22312	88
Osteolaemus tetraspis	330736	82	96246	83	28950	79	21498	80
Tomistoma schlegelii	318006	120	91218	123	29496	121	20896	122
